# Supplementary material for: External Validation of the Augmented Renal Clearance Predictor in Critically Ill COVID-19 Patients
Source: Antibiotics (Basel). 2023 Apr 3;12(4):698. doi: 10.3390/antibiotics12040698 (PMC10135364; doi:10.3390/antibiotics12040698)
Supplement: Supplementary file 1 [file antibiotics-12-00698-s001.zip]

Archive with 1 entries (1 files):
- antibiotics-2272119-supplementary.pdf
